# Supplementary material for: Lifespan Trajectories of Asymmetry in White Matter Tracts
Source: Hum Brain Mapp. 2026 Jun 6;47(8):e70519. doi: 10.1002/hbm.70519 (PMC13241809; doi:10.1002/hbm.70519)
Supplement: Supplementary file 2 — Table S3: Review of studies investigating white matter asymmetry at various points in the lifespan. The study method, micro‐ and macro‐structural features investigated, number of participants, age range, and key findings are summarized. [file HBM-47-e70519-s002.xlsx]

## Sheet: Table 1
Study (Year)	Study Index (Figure 1)	White Matter Pathways & Method	Features (Macro vs. Micro)	Number of Participants	Age Range	Summary of Findings	Lateralized Pathways (Left vs. Right)	Links
Amemiya et al. (2021)	1	SLF I, SLF, II, SLF III via DTI tractography	Microstructural (FA, qR1) and Macrostructural (volume)	82 healthy adults	6–81 years	SLF III and SLF II showed rightward FA asymmetry; SLF I showed leftward qR1 asymmetry in adults. Suggests distinct lateralization and age profiles.	SLF III - FA - R SLF II - FA - R SLF I - qR1 - L	https://doi.org/10.1016/j.cortex.2021.02.027
Angstmann et al. (2016)	2	CST via DTI ROI and ROI	Microstructural (FA, MD, AD, RD)	52 healthy children	11-16 years	We found that higher FA values in the left relative to the right CST were associated with higher proficiency in right-hand circle drawing relative to left-hand circle drawing. The individual expression of left > right FA differences in CST predicted how much the right hand outperformed the left hand in terms of producing temporally stable velocity profiles in a simple circle drawing task.	CST - FA - L	https://doi.org/10.1007/s00429-015-1178-5
Barrick et al. (2007)	4	AF via Tractography + Mapping	Microstructural (FA)	30 healthy adults	20-39 years	The study used fully automated lobe-based tractography to reveal four white matter pathways connecting the temporal lobe to the parietal and frontal lobes. These included two leftwardly asymmetric language-related tracts (AF long segment and external capsule), one leftward temporo-parietal AF, and one novel rightward asymmetric pathway from the superior temporal gyrus to the superior parietal lob…	AF - FA - L	https://doi.org/10.1093/cercor/bhk004
Baudo et al. (2022)	5	AC via ROI Tractography	Microstructural (tract shape, fiber projections)	20 healthy adults	20-40 years	Leftward asymmetry in anterior fasicle of AC, rightward asymmetry in posterior fasicle of AC	AC_anterior – fiber projections – L AC_posterior – fiber projections – R	https://doi.org/10.1016/j.wneu.2021.12.059
Briggs et al. (2020)	6	FAT, IFOF, CING via Tractography	Microstructural (shape) and Macrostructural (volume)	10 healthy adults	Not noted	No signficant asymmetry found in WM tracts originating from the superior frontal gyrus (SFG)	FAT-volume-none IFOF-volume-none CING-volume-none	https://doi.org/10.1002/ca.23523
Büchel et al. (2004)	7	AF, Inferior Parietal Lobe / Corpus Callosum, Precentral Gyrus via Whole-brain voxel-based DTI	Microstructural (FA)	43 healthy adults	21–43 years	Voxel-based DTI was utilized to show robust leftward asymmetry in the AF and rightward FA in inferior parietal regions. They also found that FA in the precentral gyrus is greater in the hemisphere contralateral to the dominant hand, revealing a handedness effect.	AF–FA–L CC–FA–R PreCG–FA–Contralateral to dominant hand	https://doi.org/10.1093/cercor/bhh055
Budisavljević et al. (2021)	8	SLF I, SLF II, SLF III, CC, CST via MRI + Tractography Review	Macrostructural (connectivity network)	--	18-29 years	Handedness is most strongly associated with asymmetry in frontoparietal tracts like SLF I (leftward in RH, rightward in LH). No consistent asymmetry is found in the corticospinal tract, while callosal FA is often higher in left-handers, suggesting greater interhemispheric inhibition.	SLF-degree-left (right-handers) SLF-degree-more symmetric (left-handers)	https://doi.org/10.1177/1073858420937657
Catani et al. (2007)	9	Arcuate fasciculus direct & indirect segments via DTI and Average Tensor Data Set	Microstructural (FA)	50 healthy adults	18–22 years	82.5% had a dominant left arcuate; symmetric AF linked to better verbal recall.	AF-FA-L	https://doi.org/10.1073/pnas.0702116104
Dalamagkas et al. (2020)	10	CST via Tractography	Microstructrural (FA, AD, RD) and Macrostructural (volume, length)	37 healthy adults	22-35 years	CST showed no significant hemispheric asymmetry, but HMFTs exhibited significantly higher FA in the right hemisphere and considerable variability across individuals. Crossing fibers from AF, SLF I–III, and CC segments were noted to interfere with the lateral hand motor area, especially in left hemisphere delineations.	CST – FA – no asymmetry HMFT – FA – R	https://doi.org/10.1007/s11682-018-0006-y
Dayan et al. (2015)	11	OR via DTI	Microstructural (FA, MD, AD, RD) and Macrostructural (Volume)	90 healthy children	5-18 years	Left lateralization of DTI metrics was observed that showed a gender effect in lateralization. Sexual dimorphism of DTI metrics in the right hemisphere was also found. With respect to OR dimensions, volume was shown to be right lateralised and sexual dimorphism demonstrated for the extent of the left OR.	OR-Volume-L OR-RD-L OR-MD-L OR-AD-L OR-FA-L (girls > boys)	https://doi.org/10.1007/s00429-013-0655-y
Demnitz et al. (2021)	12	CST via DTI ROI	Microstructural (FA, MD)	199 healthy adults	62–70 years	The study investigated whether the relationship between CST microstructure and dexterity, previously reported in adolescents, persisted in older adults. The degree of asymmetry in CST microstructure did not significantly diﬀer between the younger (aged 11 to 16 years) and older (aged 62 to 70 years) samples, suggesting that age eﬀects on CST microstructure are similarly expressed in left and righ…	CST-FA-L CST-MD-L	https://doi.org/10.1016/j.neuroimage.2021.118405
Dubois et al. (2016)	13	ALF, SLF, MLF, ILF, UF, IFOF, EC via Tractography + ROI	Microstructural (FA, AD, RD, MD)	21 healthy children 17 healthy adults	6-22 weeks 21-27 years	The study compared the bundle organization and microstructure at these two ages using tractography and original clustering analyses of diffusion tensor imaging parameters. They observed structural similarities between both groups, especially concerning the dorsal/ventral pathway segregation and the arcuate fasciculus asymmetry. They highlighted the developmental tempos of the linguistic bundles: …	AF - FA - L (infants) SLF - FA - L (infants) MLF - FA - L (infants) AF - AD - L (infants) SLF - AD - L (infants) UF - AD - R (infants) SLF - RD - R (infants) MLF - RD - R (infants) ILF - RD - L (infants) IFOF - RD - L (infants)	https://doi.org/10.1093/cercor/bhv082
Ford et al. (2023)	14	AF, ATR, UF, FX, IFOF, ILF, M1, S1, CG via Tractography	Microstructural (FA, AD, RD, Tr)	78 healthy children	0-1 years	This longitudinal study tracked FA-based lateralization from birth to 6 months and revealed that 4 tracts (AF, ATR, UF, Fx) exhibit time-varying lateralization, while 4 others (IFOF, ILF, M1, S1) are consistently lateralized. Only the cingulum remained unlateralized throughout the study period.	AF – FA – L (1–3.5 mo) ATR – FA – R (3–6 mo) UF – FA – R (0–1.5 mo) Fx – FA – R (0–1 mo), L (5–6 mo) IFOF – FA – L ILF – FA – R M1 – FA – L S1 – FA – R CG – FA – no asymmetry	https://doi.org/10.1093/cercor/bhad277
Glasser and Rilling (2008)	15	AF via DTI tractography	Microstructural (FA)	20 healthy adults	18–50 years	STG terminations were strongly left lateralized and overlapped with phonological activations in the left but not the right hemisphere, suggesting that only the left hemisphere phonological cortex is directly connected with the frontal lobe via the arcuate fasciculus. MTG terminations were also strongly left lateralized, overlapping with left lateralized lexical–semantic activations.	AF-FA-L	https://doi.org/10.1093/cercor/bhn011
Gong et al. (2005)	16	CG via Tractography	Microstructural (FA)	31 healthy adults	20–40 years	Left cingulum showed higher FA and better organization than the right.	CG - FA - L	https://doi.org/10.1002/hbm.20072
Hasan et al. (2009)	17	UF via DTI and ROI	Microstructural (FA, AD, RD)	108 healthy children and adults	6 - 68 years	The mean FA values of the UF were significantly larger on the left side in children (p = 0.05), adults (p = 0.0012) and the entire sample (p = 0.0002). The FA leftward asymmetry (Left > Right) is shown to be due to increased leftward asymmetry in the axial diffusivity (p < 0.0001) and a lack of asymmetry (p > 0.23) for the radial diffusivity.	UF - FA - L UF - AD - L	https://doi.org/10.1016/j.brainres.2009.04.025
Hau et al. (2017)	18	UF (5 sections) via Tractography + Atlas	Macrostructural (volume, length, streamline count)	30 healthy adults	22-34 years	The study identified five reproducible subcomponents of the uncinate fasciculus, each with distinct connectivity and anatomical positions. The dorso-lateral UF (class 1) showed leftward asymmetry, while ventro-medial (class 3) and antero-medial (class 5) subcomponents showed rightward asymmetry, reconciling previous conflicting findings on UF lateralization.	UF_C1 – volume – L UF_C3 – volume – R UF_C3 – streamline count – R UF_C5 – volume – R	https://doi.org/10.1007/s00429-016-1298-6
Honnedevasthana Arun et al. (2021)	3	CG, ILF, OR, ICa, ICp, SLF I, SLF II, SLF IV, UF, IFOF, SFOF, SCR, ST via Whole-brain tractography & TDI WM atlas	Microstructural (FA, FD) and Macrostructural (Volume, Shape, FC)	100 healthy adults	22–35 years	Using fixel-based analysis on high-quality diffusion MRI data, the study identified widespread white matter asymmetries across the brain, with both leftward and rightward dominances in specific pathways. These asymmetries were primarily driven by microstructural (FD) or morphological (FC) properties, and no significant effects of sex, age, or handedness were found.	SLF_I–FD–L SLF_II–FD–L SLF_IV–FD–R CG–FD–L IFOF–FD–R UF–FC–R ILF–FD–L OR–FD–L ICa–FD–R ICp–FC–L SFOF–FA–R ST–FA–R SCR–FA–L	https://doi.org/10.1016/j.neuroimage.2020.117505
Kumpulainen et al. (2023)	19	UNC, PLIC, ALIC, PTR/OR, PCR, CING, EC, SFOF, ILF/IFOF, SCR, ACR, CST, SCC, GCC via Tract-based spatial statistics in infants vs. 5-year-olds (DTI)	Microstructural (FA)	144 healthy children	0–5 years	Asymmetry appears to be a fundamental feature of white matter, independent of sex and relatively stable during development past early infancy.	PTR-FA-L (infants) OR-FA-L (infants) PCR-FA-L (infants) UNC-FA-R (infants) PLIC-FA-R (infants) ALIC-FA-R (infants) SCR-FA-R (infants) CING-FA-L (5 year-olds) UF-FA-L (5 year-olds) EC-FA-L (5 year-olds) SCR-FA-L (5 year-olds) ALIC-FA-R (5 year-olds) SFOF-FA-R (5 year-olds) ACR-FA-R (5 year-olds)	https://www.utupub.fi/bitstream/handle/10024/176456/Annales%20D%201781%20Kumpulainen%20DISS.pdf?isAllowed=y&sequence=1
Lebel and Beaulieu (2009)	20	AF via Tractography + ROI	Microstructural (FA) and Macrostructural (number of streamlines)	183 healthy adults	5-30 years	The study found robust leftward lateralization of the arcuate fasciculus in children, adolescents, and young adults, independent of age and gender.	AF - FA - L AF - Streamlines - L	https://doi.org/10.1002/hbm.20779
Lebel et al. (2019)	21	CC_splenium, AF, IC, SLF, UF, OR, CG, IFOF, ILF, SCP via Review	Microstructural (FA, MD, RD, AD)	103 children	4-33 years	Specifically, diffusion studies of neurodevelopment overwhelmingly demonstrate regionally varying increases of fractional anisotropy and decreases of mean diffusivity during childhood and adolescence, some of which continue into adulthood. While most studies use linear fits to model age-related changes, studies with sufficient sample sizes and age range provide clear evidence that white matter de…	AF-FA-L IC-FA-L OR-FA-L CING-FA-L SLF-FA-L SCP-FA-L UNC-FA-L Frontal-FA-R TR-FA-R Frontal-FA-L(child)-->R(adolescent)	https://doi.org/10.1002/nbm.3778
Panesar et al. (2019)	22	SLF, AF, VOF, Temporo-Parietal Aslant Tract (TPAT) via DSI-based Tractography + ROIs + atlas	Macrostructural (volume, connectivity)	30 healthy adults	23-35 years	Using DSI-based tractography and dissection, the authors redefined the vertical AF (VAF) as the temporo-parietal aslant tract (TPAT) with dorsal and ventral subdivisions. TPAT showed connectivity asymmetry (e.g. leftward for SmG-MTG), but no significant volumetric lateralization; in contrast, AF showed strong leftward and SLF strong rightward asymmetry.	vTPAT – connectivity – L (?) dTPAT – connectivity – R (?) AF – volume – L SLF – volume – R	https://doi.org/10.1007/s00429-018-1812-0
Parekh et al. (2023)	23	SCC, BCC, GCC, ICP, MCP, SCP, PCT, ML, CST, CP, PTR, ALIC, PLIC, RLIC, ACR, SCR, PCR, CGC, CGH, FX, FXST, EC, SFO, SLF, SS, UNC via Tractography, Atlas, and NODDI Model	Microstructural (FA, MD, RD, AD, NDI, ODI, FISO)	39 healthy children	8-12 years	The study used both DTI and NODDI to reveal widespread hemispheric asymmetries in white matter tracts in children, with FA and NDI typically left-lateralized, and AD and FISO right-lateralized.	ACR – AD - R ALIC - FA - R ALIC - AD - R ALIC - MD - R CGC - FA - L CGC - AD - L CGC - MD - R CGC - RD – R CP – FA- R CP – AD – R CP – MD – R CST – FA - L CST - MD - R CST - RD - R EC - FA - L EC - AD - R EC - MD - R EC - RD - R FXST - AD - R FXST - MD - R FXST - RD - R ICP - FA - R ICP - RD - L ML - FA - L ML - AD - R ML - MD - R ML - RD – R PCR – AD – R PCR – MD – R PCR – RD - R PLIC - FA - L P…	https://doi.org/10.3389/fnins.2023.1088052
Powell et al. (2006)	24	SLF, IFO, UF via Tractography	Microstructural (FA) and Macrostructural (Volume)	10 healthy adults	23-50 years	Both tract volumes and mean fractional anisotropy (FA) were significantly greater on the left than the right. We also demonstrated a correlation between measures of structure and function, with subjects with more lateralized fMRI activation having a more highly lateralized mean FA of their connections.	SLF-FA-L SLF-Volume-L IFO-FA-L IFO-Volume-L UF-FA-L UF-Volume-L	https://doi.org/10.1016/j.neuroimage.2006.03.011
Putnam et al. (2010)	25	Splenium of CC via Probabalistic Tractography	Microstructural (FA)	21 healthy adults	24-39 years	Right hemisphere (BA 18/19) showed more splenial projections; homotopic striate cortex connections were found in ~33% of participants. Supports interhemispheric asymmetry in visual processing.	Splenium - FA - R	https://doi.org/10.1162/jocn.2009.21290
Sboto-Frankenstein et al. (2014)	26	FX via Tractography and TBSS Atlas	Microstructural (FA, MD, AD, RD)	20 healthy adults	19-30 years	Whole-tract diffusion parameters showed symmetry; however, TBSS revealed significant leftward FA asymmetries in fimbria and crus. Suggests localized asymmetries not captured by whole-tract averaging.	FX - FA - L	https://doi.org/10.1002/jmri.24424
Schmithorst et al. (2008)	27	Whole-brain DTI in developing brain	Microstructural (FA, MD)	106 healthy children	5–18 years	Boys showed greater FA in the right AF, bilateral frontal white matter, and left parietal/occipito-parietal regions, while girls had greater FA in the splenium of the corpus callosum. Sex–age interaction effects revealed divergent developmental trajectories: boys showed increased left-hemisphere FA with age, while girls showed greater age-related FA increase in right hemisphere regions.	Splenium – FA – L (girls) AF – FA – R (boys) Frontal WM – FA – R (boys) Occipito-parietal WM – FA – R (boys) CST – MD – R (boys) AF – MD – R (girls) Occipito-parietal WM – MD – R (girls)	https://doi.org/10.1002/hbm.20431
Shu et al. (2015)	28	CB, OR, IFO, ILF, AF, UF via Tractography and Atlas	Microstructural (FA), Macrostructural (fiber number)	72 healthy adults	23.4 ± 3.7 years [12 - 35 years (using 3 standard deviations)]	AF, ILF, and CB had leftward FA asymmetry; IFOF and UF had rightward FA asymmetry. Highlights both local tract asymmetries and global network lateralization.	AF – FA – L ILF – FA – L CB – FA – L IFO – FA – L CB - Fiber Number - L OR - Fiber Number - R ILF - Fiber Number - L AF - Fiber Number - L UF - Fiber Number - R	https://doi.org/10.1155/2015/908917
Shu et al. (2021)	29	ATR, CST, IFOF, ILF, SLF, UF, AF via Tractography	Microstructural (FA)	24 healthy children	4-12 years	Healthy controls showed a greater degree of lateralization in every tested tract except the SLF as compared to epilepsy groups.	ATR - FA - R CST - FA - R IFOF - FA - L AF - FA - L	https://doi.org/10.1016/j.yebeh.2021.108235
Silk et al. (2016)	30	6 unnamed tracts (Caudate/Putamen to DLPFC/VLPFC/OFC) via DTI and Atlas	Microstructural (FA, MD, RD), Macrostructural (Volume)	22 healthy children	10-18 years	Control children showed rightward volume asymmetry in caudate tracts.	Caudate–VLPFC – volume – R Caudate–DLPFC – volume – R	https://doi.org/10.1007/s11682-015-9470-9
Takao et al. (2011)	31	Voxel-based DTI asymmetry in whole brain	Microstructural (FA)	109 healthy adults	21-29 years	Leftward volume asymmetry of the planum temporale and leftward FA asymmetry of the arcuate fasciculus were simultaneously demonstrated.	CC_anterior-FA-L CING-FA-L OR-FA-L SCP-FA-L IC_anterior-FA-R UNC-FA-R AF_superior-FA-R AF_inferior-FA-R	https://doi.org/10.1002/hbm.21145
Takao et al. (2013)	32	CC, CST, AIC, PIC, CR, PTR, OR, ECV, CG, SLF, UF, CP, SS via TBSS	Microstructural (FA) and Macrostructural (Volume)	857 healthy adults	25 - 85 years	Voxel-wise analysis revealed a large number of white matter volume asymmetries, including left-ward asymmetry of the arcuate fasciculus and cingulum. In many white matter regions, FA asymmetry was positively correlated with volume asymmetry. Voxel-wise analysis with adjustment for volume asymmetry revealed many white matter FA asymmetries, including leftward asymmetry of the arcuate fasciculus an…	AF - Volume - L CING - Volume - L CC_genu - Volume - L IC - Volume - L SLF - Volume - L EC - Volume - R AF - FA - L CING_anterior - FA - L SLF - FA - L	http://dx.doi.org/10.1016/j.neuroscience.2012.11.038
Thiebaut de Schotten et al. (2011)	33	SLF I–III and arcuate fasciculus via Tractography	Macrostructural (volume, length)	20 healthy adults	Not noted	Report found the first evidence in humans for a larger parieto-frontal network in the right than left hemisphere, and a significant correlation between the degree of anatomical lateralization and asymmetry of performance on visuospatial tasks.	SLF_I-Volume-None SLF_II-Volume-R (NS) SLF_III-Volume-R	https://doi.org/10.1038/nn.2905
Thiebaut de Schotten et al. (2011)	34	CG, ILF, OR, ICa, ICp, SLF I, SLF II, SLF IV, UF, IFOF, SFOF, SCR, ST, CST, AF via Tractographt and Atlas	Microstructural (FA) and Macrosturctural (Volume, fiber number)	40 healthy adults	18-22 years	Leftward asymmetries were found in CST and the long segment of the AF, while rightward asymmetries were found in the anterior AF and IFOF. The study also described inter-subject and sex-related differences in white matter organization.	CST – volume – L CST - streamlines - L OR – FA – R ILF–FA–L IFOF–streamlines–R AF – volume – R AF_ant–volume–R AF_ant – streamlines – R AF_ant – FA - R AF_long–volume–L AF_long-streamlines-L	https://doi.org/10.1016/j.neuroimage.2010.07.055
Vernooij et al. (2007)	35	AF, CST via Tractography and fMRI	Microstructural (RFD)	20 healthy adults	25-54 years	Review found consistent leftward planum temporale asymmetry in the general population, less pronounced or reversed in dyslexics. Callosal morphology was variable, with some sex and handedness trends.	AF-RFD-L	https://doi.org/10.1016/j.neuroimage.2006.12.041
Wilde et al. (2009)	36	Ant IC, Post IC, Frontal WM, Temporal WM, TR, CG via ROI definition and Tractography	Microstructural (FA, MD)	39 healthy children	8-17 years	Apparent diffusion coefficient (ADC aka MD) values were smaller in the left relative to the right temporal, prefrontal, anterior internal capsular, and the thalamic regions and fractional anisotropy (FA) values were larger in the left as compared to right internal capsule, thalamus, and cingulate. Significant region-by-sex interactions disclosed that the relation of DTI asymmetries to performance…	Cingulum – FA – L Post IC – FA – L Thalamus – FA – L Frontal WM – FA – L (males) Frontal WM - FA – R (females) Ant IC – FA – L (males) Ant IC - FA – ~R (females)	https://doi.org/10.1080/13803390802098118
Wu et al. (2016)	37	IFOF, ILF, OR, UF, MdLF via Tractography and Atlas	Macrostructural (Volume)	10 healthy adults	23-40 years	The statistical results revealed no asymmetry between the left and right hemispheres and no significant differences existed in distributions of the IFOF according to sex.	IFOF - Volume - None	https://doi.org/10.3389/fnana.2016.00088
